# Supplementary material for: FSH and ApoE4 contribute to Alzheimer’s disease-like pathogenesis via C/EBPβ/δ-secretase in female mice
Source: Nat Commun. 2023 Oct 18;14:6577. doi: 10.1038/s41467-023-42282-7 (PMC10584868; doi:10.1038/s41467-023-42282-7)
Supplement: Supplementary file 4 — Source Data [file 41467_2023_42282_MOESM4_ESM.xlsx]

## Sheet: Fig 1A
Fig 1A	Representative immunoblots of the protein expression of C/EBPβ, active AEP, APP, Tau and their cleavage forms (APP N585, Tau N368)

## Sheet: Fig 1B
Fig 1B	Relative ratio of protein expression (% to PBS group)
	C/EBPβ/β-actin
		PBS	PBS+rApoE3	PBS+rApoE4	FSH	FSH+rApoE3	FSH+rApoE4
	test 1	88.1808	100.4	99.3479	138.31	139.747	165.281
	test 2	94.6129	95.991	103.914	120.253	144.184	153.563
	test 3	103.705	110.69	111.922	152.593	124.502	186.845
	test 4	113.501	113.332	124.901	155.138	141.24	199.74
	AEP/β-actin
		PBS	PBS+rApoE3	PBS+rApoE4	FSH	FSH+rApoE3	FSH+rApoE4
	test 1	102.148	118.141	94.6599	140.753	150.318	174.225
	test 2	100.021	103.245	90.7541	129.709	144.836	166.042
	test 3	118.735	121.015	117.773	146.997	138.916	175.215
	test 4	79.0966	93.5919	109.229	132.653	100.566	169.514
	APP N585/APP NT
		PBS	PBS+rApoE3	PBS+rApoE4	FSH	FSH+rApoE3	FSH+rApoE4
	test 1	87.28	85.735	94.038	205.431	252.045	367.115
	test 2	95.03	83.539	97.113	204.537	247.084	372.99
	test 3	95.408	87.28	86.992	209.329	246.14	352.957
	test 4	122.282	109.557	109.608	267.776	315.866	408.002
	Tau N368/Tau 5
		PBS	PBS+rApoE3	PBS+rApoE4	FSH	FSH+rApoE3	FSH+rApoE4
	test 1	95.9967	68.635	64.9952	126.307	136.981	208.608
	test 2	103.122	115.607	102.898	116.882	144.067	293.337
	test 3	92.34	110.448	108.304	137.843	122.482	186.531
	test 4	108.542	131.275	168.187	179	194.593	225.015
	AT8/Tau 5
		PBS	PBS+rApoE3	PBS+rApoE4	FSH	FSH+rApoE3	FSH+rApoE4
	test 1	98.8611	112.23	130.377	125.464	147.212	186.362
	test 2	117.481	128.752	80.3699	98.8772	146.657	226.389
	test 3	79.291	94.2543	91.4384	123.204	124.132	170.92
	test 4	104.366	94.3445	111.898	117.62	161.685	188.238

## Sheet: Fig 1C
Fig 1C
	AEP enzymatic activity (RFU)
		PBS	PBS+rApoE3	PBS+rApoE4	FSH	FSH+rApoE3	FSH+rApoE4
	1	454	538	944	1693	1811	2997
	2	566	668	927	1913	1787	2768
	3	1099	1062	1478	2423	2148	3686
	4	686	718	1028	2270	2441	3297

## Sheet: Fig 1D
Fig 1D	Relative immuno-reactivity （% to PBS group)
	C/EBPβ
		PBS	FSH	FSH + rApoE3	FSH + rApoE4
	1	106.043	122.894	118.26	212.653
	2	109.886	111.81	109.597	222.345
	3	110.414	116.068	104.763	192.922
	4	112.078	144.604	148.188	224.407
	5	97.0383	140.748	137.389	239.922
	6	105.196	141.02	139.979	248.525
	7	93.1952	152.325	140.878	224.593
	8	96.5152	156.631	132.202	273.706
	9	87.826	178.864	172.423	265.605
	10	81.8084	134.315	151.573	274.869
	AEP
		PBS	FSH	FSH + rApoE3	FSH + rApoE4
	1	99.8604	127.785	135.161	362.388
	2	95.9053	132.173	127.691	264.605
	3	67.3845	136.203	146.806	273.598
	4	66.5333	148.919	137.43	267.409
	5	118.959	144.927	142.389	278.041
	6	111.897	140.757	152.012	246.167
	7	102.562	140.05	137.978	234.406
	8	97.3498	141.063	119.104	196.375
	9	122.581	149.776	119.73	178.425
	10	116.967	134.919	121.827	231.069

## Sheet: Fig 1E
Fig 1D	Relative immuno-reactivity （% to PBS group)
	Abeta
		PBS	FSH	FSH + rApoE3	FSH + rApoE4
	1	104.965	133.623	171.918	227.345
	2	101.496	134.508	150.176	250.464
	3	102.206	154.016	169.05	257.271
	4	89.4992	153.47	148.777	280.352
	5	87.9477	154.934	149.318	260.718
	6	93.6455	165.86	210.672	265.078
	7	103.812	189.465	191.76	284.941
	8	100.256	185.303	159.479	294.353
	9	102.015	178.905	181.167	297.839
	10	114.159	130.345	145.707	283.843
	APP C586
		PBS	FSH	FSH + rApoE3	FSH + rApoE4
	1	103.204	151.56	161.24	295.438
	2	102.218	169.118	137.482	329.807
	3	95.2085	158.308	127.204	321.405
	4	89.3286	164.309	150.434	292.807
	5	100.138	174.802	155.376	285.547
	6	98.1993	159.751	174.138	308.41
	7	97.4017	152.889	151.775	400.221
	8	97.0655	168.993	168.125	389.544
	9	109.001	170.478	191.86	380.678
	10	108.235	141.982	185.694	351.688

## Sheet: Fig 1F
Fig 1F	Relative immuno-reactivity （% to PBS group)
	AT8
		PBS	FSH	FSH + rApoE3	FSH + rApoE4
	1	114.007	166.054	167.567	268.237
	2	120.435	181.237	177.407	275.952
	3	99.9496	134.762	160.401	269.952
	4	96.2136	151.403	171.708	278.833
	5	90.0334	157.862	188.39	292.066
	6	67.7254	185.104	188.651	256.655
	7	100.283	138.264	219.948	264.982
	8	114.173	150.863	224.404	257.159
	9	92.5001	219.011	140.915	247.356
	10	104.68	212.336	163.948	232.245
	Tau N368
		PBS	FSH	FSH + rApoE3	FSH + rApoE4
	1	112.493	210.464	202.635	306.294
	2	98.2322	194.489	205.648	297.577
	3	146.104	182.591	201.853	286.558
	4	77.5385	200.026	203.084	294.348
	5	81.3591	186.67	201.264	288.791
	6	97.3886	183.373	185.646	279.21
	7	92.3784	169.468	193.588	303.211
	8	117.96	176.217	187.301	320.048
	9	95.9566	194.169	177.836	329.665
	10	80.5898	197.951	171.927	352.398

## Sheet: Fig 1G
Fig 1G	LDH cytotoxicity (% to positive control)
		PBS	PBS+rApoE3	PBS+rApoE4	FSH	FSH+rApoE3	FSH+rApoE4
	1	16.2791	13.289	18.1063	24.7508	28.2392	33.887
	2	13.6213	16.6113	18.7708	23.2558	26.7442	35.2159
	3	15.1163	18.4385	16.7774	26.5781	28.9037	37.5415

## Sheet: Fig 2A
Fig 2A	Representative immunoblots of the protein expression of C/EBPβ, active AEP, APP, Tau and their cleavage forms (APP N585, Tau N368) in male and female ApoE4 TR mice with or without FSH treatment

## Sheet: Fig 2B 
Fig 2B	Relative ratio of protein expression (% to male ApoE4 TR mice with PBS group)
		ApoE4 TR-male-PBS				ApoE4 TR-male-FSH				ApoE4 TR-female-PBS				ApoE4 TR-female-FSH
	mice	1	2	3	4	1	2	3	4	1	2	3	4	1	2	3	4
	C/EBPβ/β-actin	81.2036	107.109	105.535	106.153	211.795	207.573	398.041	264.64	172.097	203.457	150.456	106.112	405.067	273.191	322.679	227.109
	AEP/β-actin	109.175	65.5684	146.374	78.8823	221.18	206.741	273.857	254.476	104.312	105.373	84.6539	104.117	215.525	175.9	237.827	162.646
	APP N585/APP-NT	108.281	85.1967	109.322	97.2008	215.041	256.636	223.194	210.158	73.1671	90.8898	52.3322	101.86	148.331	186.276	206.852	254.606
	Tau N368/Tau 5	118.539	111.588	73.8294	96.0427	218.422	223.621	296.026	248.138	80.7546	97.6801	67.9832	61.3416	219.133	199.41	258.569	190.806
	AT 8/Tau 5	70.9172	136.53	75.3473	117.205	277.841	286.776	297.526	255.77	80.5226	152.157	102.636	170.481	559.519	601.452	509.335	455.251

## Sheet: Fig 2C
Fig 2C
	AEP enzymatic activity (RFU)
		male ApoE4 TR mice		female ApoE4 TR mice
	mice	PBS	FSH	PBS	FSH
	1	2796	4707	3069	6606
	2	3125	5980	2421	5933
	3	2220	5836	3663	5576
	4	2864	4096	3534	4892

[truncated: 83 more sheets: Fig 2E, Fig 2G, Fig 2H, Fig 2I, Fig 3A, Fig 3B , Fig 3C, Fig 3D, Fig 3E, Fig 3F, Fig 4A, Fig 4B , Fig 4C , Fig 4D, Fig 4E, Fig 4F, Fig 4H , Fig 4I , Fig 4J, Fig 5A, 5I, 5K …]
